# Supplementary material for: A practical guide to pre‐trial simulations for Bayesian adaptive trials using SAS and BUGS
Source: Pharm Stat. 2018 Sep 14;17(6):854–65. doi: 10.1002/pst.1897 (PMC6283249; doi:10.1002/pst.1897)
Supplement: Supplementary file 2 — Data S2. Supporting information [file PST-17-854-s002.sas]

************************************************************************** 
This SAS program is part of the online supplementary appendix accompanying
'A practical guide to pre-trial simulations for Bayesian adaptive trials
using SAS and BUGS' by Hansen et al, 2018 published in Pharmaceutical 
Statistics.

This is an example program to simulate data from a hypothetical Bayesian response-
adaptive dose-finding trial. This is not a program that can be used to conduct 
pre-trial simulations for a real trial. The code should only serve as an illustrative
worked example, not as a general template program for simulation studies.
 
A few central details of the below example:
The program code below simulates data from a seven-arm adaptive dose-
finding trial. Outcome data are simulated at each dose level according to
an underlying 'true' dose-response curve which is defined in the BETA data
step immediately before the RUN_SIMULATION macro call at the bottom.

The data are modelled in BUGS after each phase of the trial,
i.e. after each interim analysis, and the treatment arm allocation probabilities
are updated according to a function that evaluates the utility of future 
randomisations at each dose-level. In the example shown, the criterion for 
adaptation is the 'play-the-winner' rule where subsequent trial participants 
are randomly allocated to one of the active doses in proportion to the 
posterior probability that the treatment dose effects at least some change
in the outcome. 

For this particular example the Bayesian model used to estimate the dose-response
curve in BUGS is a second-order Normal Dynamic Linear Model. Which model to fit
depends on the particular properties of the trial being simulated and the dose-
response mechanism.

To run this program code you will need: 
(1) the following directories set up on your system,

C:\MyStudy\SAS\Results
C:\MyStudy\SAS\Output
C:\MyStudy\SAS\Log

C:\MyStudy\BUGS\Model
C:\MyStudy\BUGS\Data
C:\MyStudy\BUGS\InitialVals
C:\MyStudy\BUGS\Output

(2) WinBUGS installed here,

C:\Program Files\WinBUGS14\

(3) the _lexport macro by Rodney Sparapani for exporting SAS to a text file
    format accepted by BUGS.

IMPORTANT DISCLAIMER:
The example code below is made available in the hope that it will be use-
ful, however the authors can in no way be held accountable or liable for any 
results (erroneous, unintended or otherwise) arising as a consequence of using 
any or all of the below program code. In short, you may use this program as
long as you do not remove this notice, or hold anyone liable
for the results of the program.
**************************************************************************;

** Set the path to the study;
DATA _NULL_;
	call symput('PATH','C:\MyStudy');
RUN;

* results from simulations will be stored here:		;
libname results "&PATH.\SAS\results";

****************************************************************************;
** 	(1) SPECIFY THE BUGS MODEL AND 	    	 							  **;
**	(2) OUTPUT TO A TEXT FILE FOR BUGS TO READ	    					  **;
****************************************************************************;
DATA MODEL;
	INPUT model $80.;
	CARDS;
	model{
		#observation equation
		for(i in 1:N){
			Y[i]~dnorm(mu[i], sigma2inv)
			mu[i] <- theta[ARM[i]] + beta*YBL[i]
		}

		#system equations
		for(j in 2:7){
			theta[j]~dnorm(mu.theta[j], prec.theta[j])
			mu.theta[j]<-theta[j-1] + delta[j-1]
			delta[j]~dnorm(delta[j-1],  prec.delta[j])
			prec.theta[j]<-1/(W*sigma2)
			prec.delta[j]<-1/(W*sigma2)
			effect[j]<-theta[j]-theta[1]
		}
		
		#prior specification
		theta[1]~dnorm(0, 0.0001)
		delta[1]~dnorm(0, 0.0001)
		beta~dnorm(0,0001)

		effect[1]<-0
		sigma2inv <- 1/(sigma2)
		sigma2<-pow(sigma,2)
		sigma ~ dnorm(0,0.01)I(0,)
		W ~ dunif(0.001, 100)

		#Utility function
		for(k in 1:7){
			r[k]<-rank(effect[],k)
			m[k]<-equals(r[k],1)
		}
	}
;
RUN;

DATA _NULL_;
	SET MODEL;
	FILE "&PATH.\BUGS\Model\Model.txt";
	PUT model;
RUN;

****************************************************************************;
** 	(1) SPECIFY INITIAL PARAMETER VALUES AND 							  **;
**	(2) OUTPUT TO A TEXT FILE FOR BUGS TO READ		    				  **;
****************************************************************************;
DATA INITs;
	INPUT initials $80.;
	CARDS;
list(
	theta=c(10,17,22,25,27,29,30),
	delta=c(3,4,2,3,2.2,3.2,3.2),
	sigma=18,
	beta=1,
	W=0.25
)
;
RUN;

DATA _NULL_;
	SET INITs;
	FILE "&PATH.\BUGS\InitialVals\IN1.txt";
	PUT initials;
RUN;

****************************************************************************;
**CREATE BATCH FILE INSTRUCTING BUGS TO EXECUTE WITH BELOW SCRIPT FILE 	  **;
****************************************************************************;
DATA BATCH;
	INPUT batch $80.;
	CARDS;
		C:
		CD C:\Program files\WinBUGS14
		WinBUGS14.exe /PAR simbat.txt
		EXIT
		;
RUN;

DATA _NULL_;
	SET BATCH;
	FILE "C:\Program Files\WinBUGS14\RunSim.bat";
	PUT batch;
RUN;

Proc datasets;
	delete 	Batch
			Inits
			Model;
run;
quit;

%MACRO generateScript(stage=);
	****************************************************************************;
	** GENERATE THE SCRIPT FILE CONTAINING COMMANDS FOR BUGS TO EXECUTE	  	  **;
	****************************************************************************;
	DATA SCRIPT;
		SET SEED(where=(index=&N. AND phase=&stage.));
		LENGTH script $80.;
		script = "display('log')"										;OUTPUT;
		script = "check('C:/MyStudy/BUGS/Model/model.txt')"				;OUTPUT;
		script = "set.seed("||catt(WINSEED)||")"						;OUTPUT;
		script = "data('C:/MyStudy/BUGS/Data/dat_sim.txt')"				;OUTPUT;
		script = "compile(1)"											;OUTPUT;
		script = "inits(1, 'C:/MyStudy/BUGS/InitialVals/in1.txt')"		;OUTPUT;
		script = "gen.inits()"											;OUTPUT;
		script = "update(5000)"											;OUTPUT;
		script = "set(theta)"											;OUTPUT;
		script = "set(delta)"											;OUTPUT;
		script = "set(effect)"											;OUTPUT;
		script = "set(sigma)"											;OUTPUT;
		script = "set(m)"												;OUTPUT;
		script = "set(beta)"											;OUTPUT;
		script = "set(W)"												;OUTPUT;
		script = "update(10000)"										;OUTPUT;
		script = "stats(*)"												;OUTPUT;
		script = "save('C:/MyStudy/BUGS/output/log.txt')"				;OUTPUT;
		script = "quit()"												;OUTPUT;
	RUN;

	****************************************************************************;
	** 		   OUTPUT SCRIPT TEXT FILE TO THE BUGS   ROOT DIRECTORY		  	  **;
	****************************************************************************;
	DATA _NULL_;
		SET SCRIPT;
		FILE "C:\Program Files\WinBUGS14\simbat.txt";
		PUT script;
	RUN;
%MEND generateScript;

%MACRO simData(stage=);
*********************************************************************************************;
*		   		  				GENERATE RANDOM TRIAL DATA		   	   						*;
* This macro is called for each phase of the trial and generates the simulated data.		*;
* It pulls in the seeds for the random number generating functions from the dataset 'seed'. *;
* The allocation probabilities to the seven arms of the trial and the 'true' dose-response  *;
* curve are also brought into the SIM_ dataset through the merge at the top.				*;
* The simulated data generated here are for a particular trial with seven dose levels and   *;
* outcomes governed by a log-normal distribution. 											*;
* The program code is meant to serve as example code only and needs to be altered to fit	*;
* with the requirements of other simulation work-up studies.								*;				
*********************************************************************************************;
	DATA SIM_(where=(eligible=1));
		merge 	seed(where=(index=&N. AND phase=&stage.))
				allocationprobs
				BETA;
		call symput('ENROLLED',MAX_PAT);
		theta 			= 3.5;
		lambda			= 0.8;
		dummy 			= 1;
		YBL 			= .;

		*initialise parameters;
		IF MIN_PAT > 1 THEN count = MIN_PAT-1+(RRate);
		ELSE count  = 0;
		screenID	= 0;
		stage		= &stage.;
		IF MAX_PAT < &trialsize. THEN N=MAX_PAT+RRate;
		ELSE N=MAX_PAT;

		do until (count>=N);
			screenID 	= screenID + 1;
			eligible 	= 0;
			* sample subject mean from lognormal distribution with location paramter mu (or theta) = 3.5 and;
			* scale parameter lambda (or sigma) = 0.8;
			S = exp(theta+lambda*rannor(ERRSEED));
			* model heteroscedasticity by setting variance of intra-patient residual error as a function of S;
			Var_e =  MAX(intraPatVar + hetero*(exp(S/100)-2.837), 6);
			Var_e =  MIN(Var_e, 5000);
			sigma_e = sqrt(Var_e);

			* sample intra-patient residual error term from normal distribution with mean = 0 and SD = sigma_e;
			E1 = sigma_e*rannor(ERRSEED);
			E2 = sigma_e*rannor(ERRSEED);
			Y1 = MAX(S + E1, 0);
			Y2 = MAX(S + E2, 0);
			YBL_ = (Y1 + Y2)/2;
			IF (YBL_>=50 and S<400) then do;
				eligible = 1;
				count = count + 1;
				*RANDOMISE PATIENTS ACCORDING TO PROBs IN ALLOCATIONPROBS;
				DICE = (RANUNI(ALLSEED));
					 if DICE < R1 							then do; ARM = 1; DOSE = 0.0; end;
				else if DICE < R1 + R2 						then do; ARM = 2; DOSE = 0.4; end;
				else if DICE < R1 + R2 + R3 				then do; ARM = 3; DOSE = 0.8; end;
				else if DICE < R1 + R2 + R3 + R4 			then do; ARM = 4; DOSE = 1.0; end;
				else if DICE < R1 + R2 + R3 + R4 + R5 		then do; ARM = 5; DOSE = 1.2; end;
				else if DICE < R1 + R2 + R3 + R4 + R5 + R6 	then do; ARM = 6; DOSE = 1.5; end;
				else if DICE < 1							then do; ARM = 7; DOSE = 1.8; end;

				* sample intra-patient residual error term from normal distribution with mean = 0 and SD = sigma_e;
				E3 = sigma_e*rannor(ERRSEED);
				E4 = sigma_e*rannor(ERRSEED);

				Y3	=  MAX(	S  	+ (BETA1*(ARM=1) 
						  		+  BETA2*(ARM=2) 
						  		+  BETA3*(ARM=3) 
						  		+  BETA4*(ARM=4) 
						  		+  BETA5*(ARM=5) 
						  		+  BETA6*(ARM=6) 
						  		+  BETA7*(ARM=7))*(RELATIVE*(S-1)+1) + E3, 0); 

				Y4	=  MAX(	S  	+ (BETA1*(ARM=1) 
						  		+  BETA2*(ARM=2) 
						  		+  BETA3*(ARM=3) 
						  		+  BETA4*(ARM=4) 
						  		+  BETA5*(ARM=5) 
						  		+  BETA6*(ARM=6) 
						  		+  BETA7*(ARM=7))*(RELATIVE*(S-1)+1) + E4, 0); 
				Y	=	(Y3 + Y4)/2 - YBL_;
			end;
			output;
			ARM 		= .;
			DOSE		= .;
			E3	= .; E4=.;Y3=.; Y4=.;
		end;
	RUN;

	PROC DATASETS;
		APPEND BASE=Sim;
		Data Sim_;
	RUN;
	QUIT;

	PROC Summary DATA=Sim
		%IF &ENROLLED.<&trialsize. %THEN %DO;
		(where=(COUNT <= (&ENROLLED.-1.5*RRATE)))
		%END;
		;
		var YBL_;
		output out = MeanCentred_ n=n_ mean=mean_;
	run;

	DATA MeanCentred;
		set MeanCentred_;
		drop _TYPE_ _FREQ_ N_;
		dummy=1;
	RUN;

	DATA Sim;
		merge 	Sim
				MeanCentred;
		by dummy;
		YBL = YBL_ - mean_;
		drop mean_;
	RUN;

	******************************************************************;
	* 				   TAKE ACCOUNT OF RECRUITMENT				     *;
	******************************************************************;
	DATA RECRUITMENT;
		SET SIM;
		ENROLLED = &ENROLLED.;
		IF ENROLLED<&trialsize. THEN DO;
			IF COUNT > (ENROLLED-2.5*RRATE) THEN Y =	(Y3) - YBL_;		
			IF COUNT > (ENROLLED-1.5*RRATE) THEN Y = .;
		END;
		IF Y NE .;
	RUN;
%MEND simData;

%MACRO analyseData();
	******************************************************************;
	* OUTPUT DATA IN BUGS FORMAT TO A TEXT FILE FOR BUGS TO READ     *;
	******************************************************************;
	%_lexport(data=RECRUITMENT, file='&PATH.\BUGS\Data\dat_sim.txt', 
			var=Y ARM YBL
				);

	****************************************************************************;
	** 								EXECUTE BATCH FILE	  					  **;
	****************************************************************************;
	DATA _NULL_;
		X "C:\Progra~1\WinBUGS14\RunSim.bat";
	RUN;
	QUIT;
%MEND analyseData;

%MACRO getLog();
	****************************************************************************;
	**  			IMPORT THE LOG FILE AND RETAIN RELEVANT PARTS	  		  **;
	****************************************************************************;
	DATA LOG;
		INFILE "&PATH.\BUGS\Output\log.txt" TRUNCOVER;	
		INPUT log $80.;
		log=translate(log,"X","09"x);
		IF 		(SUBSTR(log, 2, 1) EQ 'W')
			OR	(SUBSTR(log, 2, 4) EQ 'beta')
			OR	(SUBSTR(log, 2, 5) EQ 'delta')
			OR	(SUBSTR(log, 2, 6) EQ 'effect')
			OR	(SUBSTR(log, 2, 1) EQ 'm')
			OR	(SUBSTR(log, 2, 5) EQ 'sigma')
			OR	(SUBSTR(log, 2, 5) EQ 'theta')
			;
		parameter		=	put(scan(log, 1,'X'),$10.);
		mean			=	input(scan(log, 2,'X'), best12.);
		SD				=	input(scan(log, 3,'X'), best12.);
		MC_error		=	input(scan(log, 4,'X'), best12.);
		P2_50			=	input(scan(log, 5,'X'), best12.);
		median			=	input(scan(log, 6,'X'), best12.);
		P97_5			=	input(scan(log, 7,'X'), best12.);
		start			=	input(scan(log, 8,'X'), best12.);
		sample			=	input(scan(log, 9,'X'), best12.);
	
		Trial=&N.;
		dummy=1;
	RUN;

	PROC DATASETS;
		APPEND BASE=RESULTS.LOGS&OUTDATA.;
	RUN;
	QUIT;
%MEND getLog;

%MACRO updateProbs();
	* UPDATE ALLOCATION PROBABILITIES;
	DATA ALLOCATIONPROBS;
		SET Utility;
		R1			= &PlacAlloc.;

		factor		= (1-R1)/(sum(utility2,utility3, utility4,utility5,utility6,utility7));

		R2			= utility2 * factor;
		R3			= utility3 * factor;
		R4			= utility4 * factor;
		R5			= utility5 * factor;
		R6			= utility6 * factor;
		R7			= utility7 * factor;
		keep R1-R7;
	RUN;
%MEND updateProbs;

%MACRO RecordAdapt(Dataset=);
	proc sort data=&Dataset. out=transp(keep=phase R1-R7) nodupkey;
		by phase ;
	run;

	proc transpose 	data=transp
					out=nominal_(rename=(col1=nominal));
		by phase;
	run;

	data nominal;
		set nominal_;
		ARM = input(substr(_NAME_,2),2.);
	run;

	proc freq data=&Dataset. NOPRINT;
		by phase;
		table ARM / out=actual;
	run;

	data record;
		merge	actual (keep=phase arm count percent)
				nominal(keep=phase arm nominal);
		by phase arm;
		nominal = nominal*100;
		Trial=&N.;
		if count = . then count=0;
		if percent = . then percent =0;
		rename count=frequency percent=actual;
		label percent = actual;
		format percent 5.2;
		format nominal 5.2;
	run;

	PROC DATASETS;
		APPEND BASE=RESULTS.Adaptations&OUTDATA.;
	RUN;
	quit;
%MEND RecordAdapt;

%MACRO Tidy(datasets=);
	Proc datasets;
		delete 	&datasets.;
	run;
	quit;
%MEND;

%MACRO Utility();
	PROC TRANSPOSE DATA=LOG(keep=parameter mean where=(parameter=:"m[")) 
							OUT=Utility(rename=(m_1_=utility1
												m_2_=utility2	
												m_3_=utility3
												m_4_=utility4
												m_5_=utility5
												m_6_=utility6
												m_7_=utility7	));
		id parameter;
		var mean;
	RUN;

	*save utility estimates to disk;
	PROC DATASETS;
		APPEND BASE=RESULTS.Utility&OUTDATA.;
	RUN;
	QUIT;
%MEND Utility;

%MACRO WRITETIME();
	data _NULL_;
		a=datetime();
		format a datetime19.;
		put a;
	run;
%MEND WRITETIME;

%MACRO EvalTrial();
	* IDENTIFY OPTIMAL EFFECTS;
	proc sort data=log(where=(parameter=:"effect")) out=effects_;
		by median;
	run;

	data final;
		set effects_;
		if _N_=1 then max_effect=1; else max_effect=0;
		if P97_5<0 then efficacious = 1; else efficacious = 0;
		Trial=&N.;
	run;

	proc sort data=final;
		by parameter;
	run;

	PROC DATASETS;
		APPEND BASE=RESULTS.Estimates&OUTDATA.;
	RUN;
	QUIT;
%MEND EvalTrial;

%MACRO ResetProbs();
	data allocationprobs;
		*Specify initial allocation probabilities for a seven-arm trial;
		R1 = &PlacAlloc.; 
		R2 = (1-R1)/6; R3 = (1-R1)/6; R4 = (1-R1)/6; R5 = (1-R1)/6; R6 = (1-R1)/6; R7 = (1-R1)/6;
	run;
%MEND ResetProbs;

%MACRO SIMULATION(N=);
	%resetProbs();
	%generateScript(stage=1);
 
	*simulate data: patients 1 to &RUNIN;
	%simData(stage=1);
	%Tidy(datasets=Allocationprobs Meancentred Meancentred_ Script Sim_);

	%analyseData();
	%Tidy(datasets=Recruitment);

	%DO K=1 %TO &numadapt.;
		*estimate expected utility of future randomisation at each dose level;
		%getLog();
		%Utility();
		*obtain updated allocation probabilities;
		%updateProbs();
		%generateScript(stage=%eval(&K+1));
		%simData(stage=%eval(&K+1));
		%Tidy(datasets= Allocationprobs Log Utility 
						Meancentred Meancentred_ Script Sim_);
		*reanalyse whole dataset;
		%analyseData();
		%Tidy(datasets=Recruitment);
	%END;

	%getLog();
	%RecordAdapt(dataset=sim);
	%EvalTrial();
	%Tidy(datasets=	Actual Allocationprobs Effects_ Final Log
					Nominal Nominal_ Record Sim Transp VarBank);
%MEND SIMULATION;

%MACRO RUN_SIMULATION(NUMADAPT=, RUNIN=, OUTDATA=, 	repeat=, placalloc=, trialsize=,
						MIN1=0,MAX1=0,MIN2=0,MAX2=0,MIN3=0,MAX3=0,MIN4=0,MAX4=0,
						MIN5=0,MAX5=0,MIN6=0,MAX6=0, CHART=0);

	******************************************************;
	***    CREATE RANDOM SEEDS BETWEEN 10e6 AND 10e7   ***;
	******************************************************;
	DATA SEED;
		DO INDEX = 1 TO 1000;
			DO PHASE = 1 TO &NUMADAPT.+1;
				IF PHASE = 1 THEN DO; MIN_PAT=1		;	MAX_PAT=&RUNIN.	; END;
				IF PHASE = 2 THEN DO; MIN_PAT=&MIN1.; 	MAX_PAT=&MAX1.	; END;
				IF PHASE = 3 THEN DO; MIN_PAT=&MIN2.; 	MAX_PAT=&MAX2.	; END;
				IF PHASE = 4 THEN DO; MIN_PAT=&MIN3.; 	MAX_PAT=&MAX3.	; END;
				IF PHASE = 5 THEN DO; MIN_PAT=&MIN4.; 	MAX_PAT=&MAX4.	; END;
				IF PHASE = 6 THEN DO; MIN_PAT=&MIN5.; 	MAX_PAT=&MAX5.	; END;
				IF PHASE = 7 THEN DO; MIN_PAT=&MIN6.; 	MAX_PAT=&MAX6.	; END;
				ALLSEED	=ROUND(UNIFORM(4567762)*9000000+1000000);
				ERRSEED	=ROUND(UNIFORM(4946756)*9000000+1000000);
				WINSEED	=ROUND(UNIFORM(2345677)*9000000+1000000);
				OUTPUT;
			END;
		END;
	RUN;

	%DO numtrials=1 %TO &repeat.;
		%SIMULATION(N=&numtrials.);
	%END;

	%IF &CHART.=1 %THEN %DO;
		%chartout();
	%END;

	Proc datasets;
		delete 	Seed BETA;
	run;
	quit;
%MEND RUN_SIMULATION;

****************************************************************************;
**	Optional macro for outputting chart of randomisation probabilities	  **;
****************************************************************************;
%MACRO CHARTOUT();
	data adaptations;
		set RESULTS.Adaptations&OUTDATA.;
	run;

	proc sort data=adaptations;
		by phase arm;
	run;

	proc summary data=adaptations;
		by phase arm ;
		var nominal;
		output out = summary n=n_ mean=mean_;
	run;

	goptions reset=all;
	filename grafout "&PATH.\SAS\results\fig_&OUTDATA..gif";
	goptions reset=all
	         device=gif
			 xpixels=1273
			 ypixels=808
	         gsfname=grafout
	         gsfmode=replace;
	axis1 order=(1 to 7 by 1) split="*" value=(f=swiss h=1.0 "1" "2" "3" "4" "5" "6" "7") label=(f=swiss h=1.0 "Arm");
	axis2 order=(1 to %eval(&numadapt.+1) by 1) value=(f=swiss h=1.0) label=NONE;
	axis3 order=(0 to 70 by 10) value=(f=swiss h=1.0 "0" "10" "20" "30" "40" "50" "60" "70") label=(f=swiss h=1.2 a=90 "% of randomisations / phase") minor=NONE;
	pattern1 color=gray ;
	pattern2 color=ligr  ;
	pattern3 color=black  VALUE=x3;
	pattern4 color=black  VALUE=l3;
	proc gchart data=summary;
		vbar arm/
		sumvar=mean_
		midpoints=1 to 7 by 1
		maxis=axis1
		gaxis=axis2
		COUTLINE=Dagr
		PATTERNID=group
		group=phase
		axis=axis3;
	run;
	quit;

	Proc datasets;
		delete 	adaptations summary;
	run;
	quit;
%MEND CHARTOUT;

options xmin;

*Direct SAS output and log to external files;
PROC PRINTTO print="&PATH.\SAS\Output\dose_respii.lst" new;
RUN;

PROC PRINTTO log="&PATH.\SAS\Log\dose_respii.txt" new;
RUN;

***************************************************************************************;
***************************************************************************************;
** Execute the remaining lines of code to run 200 trials simulations under a         **;
** scenario with a recruitment rate of 5 patients per month, a hypothesised 		 **;
** dose-repsponse curve defined by BETA1-BETA7, a constant (non-heteroscedastic)	 **;
** variance parameter of 18^2, and no baseline value-by-treatment interaction		 **;
** (RELATIVE=0). The design specified is a seven-arm adaptive trial with two 		 **;
** adaptations (one each after 33 and 66 patients randomisations). The allocation	 **;
** rate to the placebo arm (PlacAloc=2/7) is constant throughout the adaptive trial. **;
** The sample size is set at 100 (trialsize=100).									 **;
***************************************************************************************;
***************************************************************************************;
DATA BETA;
	BETA1   	=  -2; 		*PLACEBO;
	BETA2   	=  -2; 		*DOSE 1;
	BETA3   	=  -2; 		*DOSE 2;
	BETA4   	=  -2; 		*DOSE 3;
	BETA5   	=  -4.40; 	*DOSE 4;
	BETA6   	= -13.34; 	*DOSE 5;
	BETA7   	= -18.40; 	*DOSE 6;

	RELATIVE 	= 0; 		/*FOR BASELINExTREATMENT INTERACTION SET RELATIVE=1  */
	hetero		= 0;		/*FOR HETEROSCEDASTICITY SET HETERO ne 0 , e.g. 200  */
	intraPatVar = 18**2;	/*VARIANCE PARAMETER - INCREASE FOR MORE VARIABILITY */
	RRATE 		= 5;		/*MONTHLY RECRUITMENT RATE							 */
RUN;
%RUN_SIMULATION(NUMADAPT=2, RUNIN=33, MIN1=34,MAX1=66, 
									  MIN2=67,MAX2=100, 
									  repeat = 200, PlacAlloc = 2/7,
									  trialsize = 100, OUTDATA=sim001, CHART=1);
